# Supplementary material for: Molecular Hydrogen Mitigates Performance Decrement during Repeated Sprints in Professional Soccer Players
Source: Nutrients. 2022 Jan 25;14(3):508. doi: 10.3390/nu14030508 (PMC8838970; doi:10.3390/nu14030508)
Supplement: Supplementary file 1 [file nutrients-14-00508-s001.zip]

Archive with 1 entries (1 files):
- nutrients-1517140-supplementary.xlsx
