# Supplementary material for: Molecular Hydrogen Mitigates Performance Decrement during Repeated Sprints in Professional Soccer Players
Source: Nutrients. 2022 Jan 25;14(3):508. doi: 10.3390/nu14030508 (PMC8838970; doi:10.3390/nu14030508)
Supplement: Supplementary file 1 [file nutrients-14-00508-s001.zip › nutrients-1517140-supplementary.xlsx]

## Sheet: Sheet1
						Test 1			Test 2
Participant	Age	Height	Weight	Fat	VO2max	Water	USG	La	USG	La
	(years)	(cm)	(kg)	(%)	(ml/kg/min)			(mmol/L)		(mmol/l)
Player 1	18	189	82	9.9	55.5	HRW	1018	8.6	1016	11.4
Player 2	18	174	59.2	7.9	57.2	Placebo	1014	11.6	1014	9.1
Player 3	18	178	74.4	11.8	52.5	Placebo	1006	13.7	1028	10.6
Player 4	18	182	79.7	13.1	57	HRW	1012	11.1	1020	12.2
Player 5	18	189	76.1	10.2	58.7	Placebo	1006	10.9	1012	13
Player 6	18	182	69.7	9.8	55.7	HRW	1004	14.4	1022	11.3
Player 7	17	179	71.1	9.7	56.6	Placebo	1004	9.6	1004	7.5
Player 8	17	171	61.6	9	55.1	HRW	1002	5	1012	4.8
Player 9	18	182	75.1	12.8	57.3	HRW	1008	13.8	1012	9.6
Player 10	20	178	73.4	10	60.3	Placebo	1008	7	1018	5.9
Player 11	20	191	90.4	15.2	61.9	HRW	1021	10.5	1024	10.4
Player 12	20	178	71.7	11.9	55.9	HRW	1008	11.1	1004	11.8
Player 13	20	189	74.7	9.4	59.1	Placebo	1018	7	1008	6.7
Player 14	19	177	71.8	12.8	58.1	Placebo	1006	9.2	1006	10.1
Player 15	20	190	84.3	14.2	57.7	HRW	1004	16.8	1010	14.5
Player 16	21	181	78	8.4	57.1	Placebo	1028	11.5	1010	11.5

## Sheet: Sheet2
		Test 1			Test 2
Participant	Sprint No	Time 15 m	Time 30 m	Borg	Time 15 m	Time 30 m	Borg
		(s)	(s)	(points)	(s)	(s)	(points)
Player 1	1	2.65	4.62	1	2.51	4.31	1
	2	2.58	4.45	2	2.55	4.39	1
	3	2.69	4.7	2	2.47	4.3	2
	4	2.54	4.5	3	2.53	4.38	3
	5	2.63	4.55	4	2.44	4.33	3
	6	2.63	4.66	4	2.5	4.44	4
	7	2.49	4.4	5	2.43	4.33	4
	8	2.56	4.52	6	2.39	4.36	5
	9	2.62	4.65	6	2.43	4.47	6
	10	2.62	4.6	7	2.43	4.45	7
	11	2.68	4.66	8	2.47	4.53	7
	12	2.55	4.54	8	2.41	4.42	8
	13	2.67	4.71	8	2.46	4.43	9
	14	2.46	4.51	9	2.43	4.45	9
	15	2.67	4.7	8	2.53	4.59	10
Player 2	1	2.52	4.48	1	2.61	4.5	1
	2	2.59	4.65	2	2.5	4.42	2
	3	2.73	4.82	3	2.66	4.65	2
	4	2.64	4.66	4	2.51	4.49	2
	5	2.68	4.78	5	2.6	4.56	3
	6	2.64	4.72	5	2.53	4.53	3
	7	2.85	4.93	5	2.65	4.65	4
	8	2.52	4.68	7	2.68	4.7	5
	9	2.66	4.73	6	2.55	4.64	5
	10	2.85	4.87	7	2.7	4.75	6
	11	2.8	4.82	7	2.52	4.56	6
	12	2.79	4.9	7	2.62	4.68	6
	13	2.75	4.73	8	2.75	4.8	6
	14	2.96	5.07	8	2.85	4.97	6
	15	2.94	5.01	8	2.63	4.76	6
Player 3	1	2.55	4.43	2	2.42	4.16	2
	2	2.62	4.52	3	2.37	4.16	3
	3	2.57	4.54	4	2.38	4.2	4
	4	2.61	4.58	4	2.43	4.24	5
	5	2.63	4.62	4	2.44	4.25	5
	6	2.67	4.61	5	2.43	4.36	5
	7	2.68	4.71	5	2.46	4.32	6
	8	2.64	4.6	6	2.47	4.43	6
	9	2.61	4.61	7	2.54	4.41	6
	10	2.65	4.63	7	2.4	4.29	7
	11	2.7	4.7	7	2.54	4.48	7
	12	2.68	4.73	8	2.5	4.52	8
	13	2.7	4.75	8	2.5	4.31	8
	14	2.78	4.79	9	2.48	4.4	8
	15	2.76	4.84	9	2.55	4.48	9
Player 4	1	2.38	4.13	2	2.58	4.47	2
	2	2.39	4.16	2	2.56	4.48	2
	3	2.38	4.19	3	2.58	4.55	3
	4	2.51	4.38	3	2.66	4.65	4
	5	2.5	4.3	4	2.61	4.55	4
	6	2.57	4.49	4	2.58	4.62	4
	7	2.48	4.4	6	2.63	4.61	4
	8	2.57	4.54	6	2.67	4.69	5
	9	2.49	4.37	6	2.65	4.69	5
	10	2.52	4.53	7	2.7	4.74	6
	11	2.52	4.52	8	2.7	4.68	7
	12	2.56	4.51	8	2.73	4.75	7
	13	2.46	4.39	8	2.9	4.87	8
	14	2.62	4.67	9	2.76	4.85	8
	15	2.49	4.48	9	2.71	4.72	9
Player 5	1	2.43	4.2	1	2.43	4.24	1
	2	2.35	4.14	2	2.52	4.4	1
	3	2.47	4.37	4	2.61	4.47	2
	4	2.38	4.26	4	2.59	4.43	3
	5	2.57	4.41	5	2.55	4.46	3
	6	2.47	4.39	5	2.52	4.36	4
	7	2.55	4.52	7	2.64	4.51	4
	8	2.45	4.38	8	2.5	4.45	5
	9	2.42	4.31	8	2.64	4.59	6
	10	2.6	4.54	9	2.69	4.64	7
	11	2.67	4.67	8	2.77	4.74	8
	12	2.56	4.55	9	2.48	4.42	8
	13	2.65	4.55	9	2.69	4.62	8
	14	2.64	4.57	9	2.63	4.67	9
	15	2.54	4.55	9	2.53	4.41	10
Player 6	1	2.59	4.44	3	2.55	4.48	1
	2	2.53	4.42	4	2.65	4.55	2
	3	2.53	4.42	4	2.65	4.59	3
	4	2.54	4.4	5	2.67	4.6	4
	5	2.61	4.49	6	2.59	4.57	4
	6	2.6	4.46	6	2.72	4.59	5
	7	2.61	4.55	7	2.64	4.63	5
	8	2.57	4.47	7	2.8	4.68	6
	9	2.57	4.47	8	2.66	4.64	7
	10	2.61	4.45	8	2.7	4.65	7
	11	2.61	4.54	8	2.61	4.61	8
	12	2.52	4.44	8	2.7	4.66	8
	13	2.63	4.56	8	2.63	4.61	8
	14	2.53	4.48	9	2.67	4.57	8
	15	2.64	4.59	9	2.57	4.56	8
Player 7	1	2.75	4.55	2	2.54	4.39	1
	2	2.56	4.39	2	2.5	4.33	2
	3	2.49	4.39	3	2.53	4.46	3
	4	2.45	4.38	4	2.64	4.47	4
	5	2.56	4.45	5	2.47	4.37	4
	6	2.72	4.62	5	2.54	4.48	5
	7	2.55	4.44	6	2.5	4.41	5
	8	2.67	4.55	6	2.53	4.45	5
	9	2.47	4.38	6	2.55	4.5	6
	10	2.58	4.46	7	2.54	4.47	6
	11	2.66	4.59	7	2.53	4.49	7
	12	2.62	4.52	8	2.58	4.52	7
	13	2.65	4.59	8	2.55	4.51	8
	14	2.71	4.63	8	2.55	4.48	8
	15	2.63	4.51	8	2.61	4.53	8
Player 8	1	2.43	4.45	2	2.67	4.62	3
	2	2.58	4.49	2	2.56	4.55	3
	3	2.4	4.41	3	2.78	4.79	4
	4	2.64	4.65	4	2.73	4.76	5
	5	2.47	4.46	5	2.77	4.75	5
	6	2.68	4.67	5	2.67	4.68	5
	7	2.63	4.65	5	2.63	4.63	5
	8	2.58	4.56	6	2.66	4.66	5
	9	2.39	4.36	6	2.64	4.62	6
	10	2.53	4.48	7	2.53	4.53	6
	11	2.55	4.58	7	2.52	4.48	6
	12	2.61	4.62	8	2.7	4.68	6
	13	2.54	4.54	8	2.4	4.36	7
	14	2.55	4.57	8	2.68	4.65	7
	15	2.51	4.51	8	2.52	4.48	8
Player 9	1	2.49	4.29	4	2.46	4.29	3
	2	2.49	4.33	4	2.47	4.27	3
	3	2.54	4.38	5	2.56	4.43	3
	4	2.56	4.46	5	2.52	4.37	3
	5	2.65	4.55	5	2.6	4.48	3
	6	2.56	4.5	6	2.58	4.49	4
	7	2.55	4.45	6	2.57	4.51	4
	8	2.49	4.42	7	2.65	4.57	4
	9	2.61	4.53	7	2.65	4.6	4
	10	2.6	4.65	7	2.6	4.52	5
	11	2.67	4.62	8	2.57	4.52	5
	12	2.7	4.79	8	2.64	4.56	5
	13	2.68	4.68	8	2.53	4.42	5
	14	2.57	4.56	8	2.55	4.4	6
	15	2.66	4.64	8	2.59	4.48	6
Player 10	1	2.5	4.31	4	2.49	4.36	4
	2	2.65	4.42	4	2.55	4.51	4
	3	2.56	4.42	5	2.53	4.45	5
	4	2.49	4.44	6	2.55	4.6	5
	5	2.49	4.41	6	2.6	4.6	5
	6	2.73	4.71	6	2.6	4.66	6
	7	2.62	4.64	6	2.59	4.58	6
	8	2.64	4.72	7	2.72	4.78	7
	9	2.66	4.74	7	2.62	4.62	7
	10	2.66	4.75	7	2.6	4.67	7
	11	2.62	4.66	8	2.56	4.54	7
	12	2.54	4.56	8	2.65	4.71	7
	13	2.59	4.63	8	2.65	4.68	8
	14	2.66	4.68	8	2.56	4.6	8
	15	2.58	4.6	8	2.6	4.58	8
Player 11	1	2.39	4.37	5	2.63	4.53	4
	2	2.66	4.56	5	2.55	4.45	4
	3	2.77	4.67	5	2.7	4.64	5
	4	2.62	4.55	6	2.67	4.65	5
	5	2.59	4.54	6	2.69	4.69	5
	6	2.63	4.64	7	2.73	4.74	5
	7	2.64	4.65	7	2.8	4.82	6
	8	2.81	4.82	8	2.81	4.85	6
	9	2.66	4.71	8	2.88	4.85	6
	10	2.74	4.77	9	2.92	4.97	7
	11	2.84	4.88	9	2.91	4.88	8
	12	2.87	4.87	8	2.89	4.94	8
	13	2.52	4.5	8	2.95	5.01	8
	14	2.7	4.65	8	2.93	4.94	8
	15	2.66	4.66	8	2.94	4.96	8
Player 12	1	2.37	4.14	4	2.32	4.09	3
	2	2.42	4.22	4	2.4	4.09	3
	3	2.53	4.34	4	2.31	4.13	3
	4	2.59	4.45	5	2.45	4.23	3
	5	2.59	4.44	5	2.39	4.23	4
	6	2.54	4.41	5	2.5	4.33	4
	7	2.53	4.45	6	2.46	4.31	4
	8	2.61	4.52	6	2.49	4.34	5
	9	2.54	4.39	6	2.46	4.39	5
	10	2.56	4.43	6	2.44	4.26	5
	11	2.6	4.54	7	2.47	4.43	6
	12	2.58	4.5	7	2.51	4.34	6
	13	2.61	4.52	7	2.5	4.42	6
	14	2.6	4.57	7	2.53	4.38	7
	15	2.53	4.51	8	2.53	4.47	7
Player 13	1	2.45	4.23	4	2.49	4.37	3
	2	2.6	4.36	4	2.47	4.35	4
	3	2.42	4.24	4	2.56	4.46	4
	4	2.5	4.21	4	2.53	4.54	4
	5	2.48	4.4	5	2.65	4.59	5
	6	2.49	4.39	5	2.55	4.53	5
	7	2.53	4.37	5	2.62	4.59	5
	8	2.51	4.28	5	2.59	4.58	5
	9	2.52	4.32	5	2.54	4.47	6
	10	2.47	4.25	6	2.52	4.51	6
	11	2.59	4.48	6	2.49	4.41	7
	12	2.58	4.46	6	2.57	4.61	7
	13	2.52	4.5	7	2.54	4.49	8
	14	2.54	4.4	7	2.59	4.51	8
	15	2.54	4.43	8	2.54	4.45	8
Player 14	1	2.51	4.32	3	2.34	4.2	4
	2	2.42	4.21	3	2.52	4.27	4
	3	2.46	4.34	4	2.45	4.34	4
	4	2.56	4.38	4	2.45	4.17	4
	5	2.49	4.41	4	2.45	4.34	5
	6	2.61	4.52	5	2.56	4.27	5
	7	2.62	4.54	5	2.44	4.27	6
	8	2.66	4.64	6	2.51	4.24	6
	9	2.55	4.47	6	2.5	4.39	6
	10	2.67	4.68	6	2.56	4.39	6
	11	2.64	4.62	6	2.48	4.39	7
	12	2.61	4.59	7	2.54	4.36	7
	13	2.67	4.64	7	2.66	4.54	7
	14	2.66	4.72	8	2.57	4.38	8
	15	2.66	4.64	8	2.59	4.46	8
Player 15	1	2.4	4.26	4	2.46	4.36	4
	2	2.55	4.38	4	2.47	4.35	4
	3	2.48	4.32	5	2.56	4.45	5
	4	2.44	4.21	5	2.4	4.28	5
	5	2.45	4.27	6	2.51	4.39	5
	6	2.49	4.32	6	2.48	4.32	6
	7	2.39	4.23	7	2.52	4.39	6
	8	2.38	4.18	8	2.47	4.3	7
	9	2.49	4.27	8	2.56	4.46	7
	10	2.46	4.26	8	2.49	4.36	8
	11	2.44	4.24	8	2.57	4.44	8
	12	2.4	4.15	8	2.55	4.53	8
	13	2.43	4.17	8	2.6	4.61	9
	14	2.29	4.11	8	2.57	4.58	9
	15	2.33	4.16	8	2.66	4.61	9
Player 16	1	2.61	4.49	4	2.52	4.63	4
	2	2.54	4.44	4	2.71	4.59	4
	3	2.64	4.6	4	2.59	4.59	4
	4	2.63	4.57	4	2.52	4.57	4
	5	2.58	4.58	5	2.61	4.62	4
	6	2.51	4.52	6	2.53	4.61	5
	7	2.61	4.63	6	2.58	4.61	5
	8	2.56	4.52	7	2.62	4.68	5
	9	2.62	4.67	8	2.63	4.66	6
	10	2.64	4.62	8	2.58	4.72	7
	11	2.58	4.6	8	2.62	4.64	8
	12	2.72	4.64	8	2.58	4.7	8
	13	2.57	4.62	8	2.64	4.7	8
	14	2.5	4.54	9	2.57	4.71	8
	15	2.6	4.66	9	2.6	4.66	8
